# Supplementary material for: Structural, Electronic, and Magnetic Properties of Neutral Borometallic Molecular Wheel Clusters
Source: Materials (Basel). 2025 Jan 20;18(2):459. doi: 10.3390/ma18020459 (PMC11766989; doi:10.3390/ma18020459)
Supplement: Supplementary file 1 [file materials-18-00459-s001.zip]

Archive with 1 entries (1 files):
- materials-3401524-supplementary.pdf
